# Supplementary material for: Tests of the Oddity Effect Hypothesis in mixed-species parid flocks
Source: PLoS One. 2026 Jan 30;21(1):e0341779. doi: 10.1371/journal.pone.0341779 (PMC12858019; doi:10.1371/journal.pone.0341779)
Supplement: S1 File — (XLSX) [file pone.0341779.s001.xlsx]

## Sheet: SOM_Selman_etal_data_spreadshee
Screech Owl Model Experiment Spring 2022									Coopers Hawk Model Experiment Spring 2024
feeder	date	N_cach	N_tuti	N_wbnu	C_call_lat	T_call_lat	N_call_lat		feeder	date	N_cach	N_tuti	N_wbnu	C_call_lat	T_call_lat	N_call_lat
A	2022-02-06	3	1	0	35	54			A	2024.01.14	2	2	2	18	8	1
A+	2022-02-05	6	3	2	6	18	10		A+	2024.01.19	3	4	2	75	68	3
Ar1	2022-02-16	3	4	2	28	101	10		Ar1	2024.02.05	2	2	2	80	77	4
Ar2	2022-02-16	2	6	2	5	73	5		Ar2	2024.02.05	2	1	2	572	480	107
Ar3	2022-02-20	6	3	2	50	252	21		Ar3	2024.02.20	3	2	1	2	3	208
Ar5	2022-02-16	2	6	2	101	5	26		Ar5	2024.02.03	4	2	1	6	12	107
Ar6	2022-02-05	4	2	2	13	72	40		Ar6	2024.02.20
Ar7	2022-02-05	6	2	2	58	63	6		Ar7	2024.02.14	3	2	0	7	80
Ar8	2022-02-20	5	5	2	13	46	11		Ar8	2024.02.26	2	2	2	13	28	8
B	2022-02-06	6	3	2	32	55	34		B	2024.01.30	8	4	2	6	33	37
BW	2022-02-16	3	6	2	10	112	93		BW	2024.02.23	2	3	2	789	170	161
C	2022-02-13	4	2	0	13	20			C	2024.01.29	2	2	1	1	4	32
F	2022-02-19	5	4	2	30	4	77		F	2024.02.21	3	3	2	13	42	51
F+	2022-02-20	4	3	2	9	114	17		F+	2024.01.11	1	5	3	55	24	79
G	2022-02-20	1	2	0	173	157			G	2024.02.24	2	3	0	13	26
I	2022-02-06	3	4	0	23	216			I	2024.01.30
J	2022-02-07	4	3	2	10	81	20		J
K	2022-02-13	5	3	2	2	600	645		K	2024.01.29	3	2	3	33	78	3
L	2022-02-07	6	2	2	5	57	14		L	2024.02.03	3	2	1	6	5	901
M	2022-02-13	3	3	2	45	5	15		M	2024.01.14	4	2	2	52	19	18
N	2022-02-13	5	3	0	17	14			N	2024.02.05	4	2	0	1	61
O	2022-02-19	1	3	3	235	43	17		O	2024.02.15	2	6	2	27	54	26
P	2022-02-19	4	3	1	38	15	37		P	2024.02.29
P+	2022-02-19	4	3	2	18	40	63		P+	2024.02.15	4	4	2	7	69	32
Q	2022-02-13	3	4	2	43	15	64		Q	2024.02.21
UV0	2022-03-09	4	2	2	12	78	9		UV0	2024.02.17	1	4	3	144	27	16
UV1	2022-03-09	4	2	0	39	96			UV1	2024.01.23	4	3	2	4	669	61
UV2	2022-03-11	3	3	0	19	43			UV2	2024.02.25	4	1	2	4	901	44
UV2+	2022-03-11	3	3	2	79	183	16		UV2+	2024.02.29	4	2	2	261	597	73
UV3	2022-03-09	2	5	0	29	69			UV3	2024.02.13	3	2	2	1	5	1
UV4	2022-03-08	5	1	2	115	54	12		UV4	2024.01.22	4	4	1	15	151	323
UV4+	2022-03-09	4	1	2	197	152	14		UV4+	2024.02.17	2	6	2	152	185	46
UV5	2022-03-11	6	1	0	34	48			UV5	2024.02.14
UV6	2022-03-08	4	1	0	64	26			UV6	2024.02.18	2	2	2	1	2	33
UV7	2022-03-11	3	6	0	160	42			UV7	2024.02.25	8	4	2	15	17	6
UVcut	2022-03-08	2	1	2	23	414	8		UVcut	2024.02.26	5	3	2	51	204	8
